# Supplementary material for: A Rab6 to Rab11 transition is required for dense-core granule and exosome biogenesis in Drosophila secondary cells
Source: PLoS Genet. 2023 Oct 16;19(10):e1010979. doi: 10.1371/journal.pgen.1010979 (PMC10602379; doi:10.1371/journal.pgen.1010979)
Supplement: S1 Data — (XLSX) [file pgen.1010979.s015.xlsx]

## Sheet: Sheet1
Fig 1. K + L

## Sheet: Fig.1 K, L, M
Fig. 1K, No. Rab positive compartments					Fig. 1L, Percent og DCG compartments with Rab identity per cell					Fig. 1M, Percent Rab6-compartments containing ILVS in controls
CFP-Rab6	YFP-Rab11	YFP-Rab19	CFP-Rab6, YFP-Rab11		CFP-Rab6	YFP-Rab11	YFP-Rab19	CFP-Rab6, YFP-Rab11		Without DCGs	With DCGs
8	14	2	6		30.7692	100	10	35.7143		0	85.7143
9	14	1	10		50	100	20	66.6667		0	62.5
8	18	3	8		41.6667	100	33.3333	70		0	87.5
7	16	3	5		50	100	30.7692	38.4615		0	75
7	15	4	11		30.7692	100	40	38.4615		0	100
5	25	5	16		41.6667	100	54.5455	55.1724		0	100
6	15	6	10		30	100	30	56.25		0	75
5	19	3	10		36.3636	100	23.0769	55.5556		0	83.3333
10	13	4	18		30	100	30	53.3333		0	83.3333
10	18	5	15		44.4444	100	25	45.8333		0	87.5
12	12	3	9		33.3333	100	20	72.7273		0	100
7	12	2	12		50		27.2727	68.75		0	100
4	9	3	14		30		44.4444	85.7143		0	77.7778
10	16	5	7		38.8889		44.4444	42.8571		0	85.7143
4	10	5	6		25		33.3333	50		0	77.7778
6	14	5	5		36.3636		15.3846	31.25		0	85.7143
4	12	4	8		18.1818		13.3333	50		100	66.6667
8	15	3			27.2727		22.2222			0	87.5
7	11	3			44.4444		20			0	80
6	20	3			50		20			0	66.6667
6	20	2			33.3333		33.3333			50	83.3333
7	13	5			33.3333					0	85.7143
7	13	5			40					0	83.3333
5	12	6			40					0	88.8889
7	16	2			55.5556					0	72.7273
5	15	3			50					0	87.5
6	13	3			36.3636					0	75
8	17	2			30					0	75
7	12	3			66.6667					0	87.5
10	12	2			27.2727					0	66.6667
7	10				50					0	85.7143
5	14				50
8					41.6667
5	14				33.3333

## Sheet: Fig. 4F, G, H
Fig 4F, No. compartments with GFP-marked DCGs per cell							Fig 4G, Total No. of non-acidic compartments per cell							Fig 4G, Percent of non-acidic compartments with diffuse GFP
Control	Arf1 #1	Arf1 #2	AP-1γ	AP-1μ	AP-1σ		Control	Arf1 #1	Arf1 #2	AP-1γ	AP-1μ	AP-1σ		Control	Arf1 #1	Arf1 #2	AP1γ	AP1μ	Ap1σ
15	0	1	0	11	4		18	0	2	2	12	8		0	0	50	100	0	0
16	0	0	0	7	2		19	0	4	3	9	5		5.26316		50	100	0	0
14	0	4	0	7	4		15	1	10	2	9	10		0	100	50	100	0	20
8	0	1	0	0	5		9	0	3	3	3	17		0		66.6667	100	0	0
10	0	0	0	0	0		12	1	1	7	4	14		8.33333	100	100	14.2857	0	0
	0	1	0	0	1			0	2	4	0	1				50	100		0
8	0	2	0	0	3		13	1	4	1	6	4		15.3846	100	0	100	0	0
10	0	0	0	3	0		11	0	0	6	8	3		0			83.3333	0	0
11	0	6	0	6	9		13	2	7	5	8	12		7.69231		14.2857	0	0	0
8	0	1	0	7	5		9	0	3	6	7	9		0		0	100	0	0
8	0	0	0	4	7		9	0	0	0	4	10		0				0	0
10	0	1	0	7	4		12	0	1	4	9	10		8.33333		0	100	0	0
13	0	5	3	4	2		14	0	6	5	7	10		0	100	0	0	14.2857	30
11	0	0	0	8	1		15	0	1	0	12	4		0	100	100		0	0
13	0	0	0	5	5		16	1	2	3	6	12		0		50	100	0	0
11	0	0	0		0		13	7	0	2	0	16		0			100		0
12	0	2	0	5	5		13	0	3	4	13	5		0		0	100	15.3846	0
17	0	4	0	0	8		19	0	4	6	2	8		0		0	100	100	0
12	0	5	0	0	7		12	0	6	4	1	16		0	100	0	50	100	12.5
14	0	5	0	6	5		15	0	5	7	7	8		0		0	100	0	12.5
12	0	0	0	8	0		13	1	3	2	10	6		0	100	33.3333	0	0	0
13	0	0	0	6	5		16	0	1	1	10	13		12.5		100	0	10	7.69231
7	0	2	0	7	3		11	1	3	15	9	4		0		0	0	0	0
	0	0	0	6	4			0	1	4	11	4				100	100	9.09091	0
11	0	0	0	1	3		13	0	0	4	2	5		0			100	0	20
13	0	5	0	2	4		13	0	8	0	2	6		0	100	0		0	16.6667
10	0	2	0	0	1		11	0	2	1	2	3		0		0	100	0	33.3333
11	0	0	1	0	2		12	7	0	11	6	9		0			90.9091	0	22.2222
10	0	1		5	3		12	0	4		7	7		0		0		0	14.2857
10	0	1		4	4		11	0	6		5	7		0		0		0	14.2857
	0			2				0			2							0
				7							9							0
				0							14							0

## Sheet: Fig. 5F, G, H
Fig. 5F, No. Rab11-YFP compartments							Fig. 5G, No. Rab11 comparments with DCGs							Fig. 5H, Percent of Rab11-compartments without regular DCGs
Control	AP-1γ	AP-1μ	AP-1σ	Arf1 #2	Arf1 #1		Control	AP-1γ	AP-1μ	AP-1σ	Arf1 #2	Arf1 #1		Control	AP-1γ	AP-1μ	AP-1 σ	Arf1 #2	Arf1 #1
17	8	5	7	0	13		17	2	4	6	0	13		35.2941	100	100	100		92.3077
15	4	6	6	1	12		15	1	5	5	1	12		53.3333	75	83.3333	33.3333	100	83.3333
12	11	5	10	1			10	4	5	10	1			50	90.9091	80	30	100
13	3	5	4	0	2		11	1	5	0	0	2		38.4615	100	100	100		50
12	2	6	5	5	12		10	1	6	5	4	12		50	50	100	20	60	83.3333
17	4	4	4	10	0		14	3	3	4	8	0		23.5294	100	100	75	90
18	8	4	9	6	0		18	1	4	8	5	0		27.7778	100	100	44.4444	66.6667
18	5	7	13	3	0		17	0	6	11	3	0		38.8889	100	28.5714	46.1538	0
15	0	5	8	3	1		14	0	5	7	3	0		26.6667		80	62.5	66.6667	100
12	10	3	5	1	0		11	8	3	5	1	0		33.3333	70	100	80	0
17	4	3	3	0	0		16	0	3	2	0	0		35.2941	100	100	100
18	4	2	7	8	0		18	0	2	6	8	0		22.2222	100	100	57.1429	12.5
20	6	2	7	4	0		19	1	2	2	2	0		30	100	100	100	100
9	2	1	5	4	1		9	0	1	5	2	0		0	100	0	40	50	100
7	7	1	1	0	0		7	3	1	1	0	0		14.2857	100	100	100
10	4	0	12	1	0		8	1	0	3	0	0		20	75		83.3333	100
14	8	2	10	3	0		13	0	2	6	1	0		7.14286	100	100	70	100
14	4	3	11	2	0		13	0	3	5	2	0		57.1429	100	100	81.8182	100
13	4	3	3	6	0		12	1	2	1	6	0		15.3846	75	100	66.6667	50
15	2	3	9	2	0		11	0	3	8	2	0		33.3333	100	66.6667	66.6667	50
13	2	0	4	8	0		12	1	0	1	7	0		30.7692	100		100	50
13	13	3	6	3	0		12	7	3	6	2	0		30.7692	84.6154	100	0	66.6667
14	9	5	6	2	0		12	8	5	5	0	0		28.5714	22.2222	100	33.3333	100
11	4	3	3	3	8		10	2	3	1	3	4		72.7273	100	100	66.6667	33.3333	75
15	0	1	4	6	1		14	0	1	4	4	1		6.66667		0	0	66.6667	0
12	2	11	5	1	0		10	0	10	4	1	0		16.6667	100	72.7273	60	100
10	8	11	6	6	0		9	3	11	4	5	0		10	87.5	54.5455	83.3333	66.6667
12	0	9	3	0	0		10	0	9	2	0	0		25		55.5556	33.3333
10	1	2	17	4	0		10	0	1	16	4	0		0	100	100	58.8235	25
10	0	4	18	2	0		10	0	4	15	2	0		10		100	66.6667	0
9		2		2	0		9		2		2	0		33.3333		100		100
10		3		3	0		9		2		1	0		20		33.3333		100
12		1		4			12		1		2			25		100		75
11		0		6			10		0		6			18.1818				0
11				8			10				3			54.5455				100
10				0			10				0			20
10							10							20

## Sheet: Fig. 6H, I, J
Fig. 6H, No. Rab6 compartments							Fig. 6I, No. Rab6 compartments with DCGs							Fig. 6J, Percent Rab6-compartments without regular DCGs
Control	AP-1γ	AP-1μ	AP-1σ	Arf1 #1	Arf1 #2		Control	AP-1γ	AP-1μ	AP-1σ	Arf1 #1	Arf1 #2		Control	AP-1γ	AP-1μ	AP-1σ	Arf1 #1	Arf1 #2
11	14	7	6	1	0		9	0	1	4	0	0		18.1818	100	85.7143	100	100
10	16	6	9	1	0		9	1	2	1	1	0		50	100	66.6667	88.8889	0
7		4	4	6	1		6		1	3	4	0		28.5714		75	75	66.6667	100
9	3	4	6	1	4		8	0	2	5	0	3		33.3333	100	50	100	100	75
9	8	6	6	1	5		8	0	4	3	0	1		33.3333	100	33.3333	83.3333	100	80
9	2	5	5	8	1		8	0	4	4	6	0		33.3333	100	40	60	87.5	100
9		3	4	0	10		8		2	2	0	5		55.5556		33.3333	75		80
8	4	3	6	0	4		6	0	1	4	0	0		75	100	66.6667	50		100
6	9	8	1	0	2		5	0	7	0	0	0		83.3333	100	25	100		100
8	1	2	6	1	6		6	0	2	3	0	4		100	100	0	50	100	50
7	13	7	5	0	5		6	1	5	3	0	2		42.8571	92.3077	42.8571	80		80
11	11	4	4	0	1		9	6	3	2	0	0		63.6364	45.4545	25	100		100
7	16	5	5	3	5		7	2	4	3	1	3		28.5714	87.5	20	100	66.6667	100
8	2	0	4	4	8		7	1	0	1	1	2		75	50		100	100	87.5
8	12	0	4	1	4		8	0	0	2	0	1		37.5	100		75	100	75
9		4	8	1	9		7		3	4	0	3		66.6667		25	75	100	77.7778
10	2	6	9	0	5		8	0	4	4	0	3		50	100	33.3333	55.5556		100
9	21	4	6	0	5		8	0	1	3	0	2		55.5556	100	75	66.6667		60
9	28		8	0	6		8	1		6	0	0		22.2222	96.4286		75		100
7	21		2	2	5		5	0		1	1	0		42.8571	100		100	100	100
8	11		3	5	12		6	1		2	2	0		50	90.9091		100	80	100
10	10	5	8	0	8		9	1	1	7	0	6		50	90	80	50		100
8	17	6	5	0	5		7	0	6	4	0	0		37.5	100	66.6667	60		100
10	8	4	5	0	6		9	0	4	2	0	2		40	100	0	80		83.3333
8	25	9	6	0	12		6	1	6	3	0	8		75	100	33.3333	100		58.3333
12	10	6	6	0	1		9	0	0	4	0	0		50	100	100	100		100
13	18	3	4	1	3		11	0	2	0	0	2		61.5385	100	33.3333	100	100	66.6667
10	14	5	4	0	1		8	2	4	3	0	0		40	85.7143	20	75		100
10	15	0	7	0	4		8	1	0	5	0	4		40	93.3333		57.1429		50
14	4	6	6	0	9		12	0	4	4	0	5		35.7143	100	66.6667	83.3333		77.7778
	6			0	1			0			0	1			100				0
	5			0	4			0			0	1			100				100
				0							0
				1							0							100
				0							0
				1							0							100
				0							0
				1							0							100
				0							0

## Sheet: Fig.7 D, E, F
Fig 7D, No. compartments with GFP-marked DCGs per cell						Fig 7E, Total No. of non-acidic compartments per cell						Fig 7F, Percent of non-acidic compartments with diffuse GFP
Control	Rab6 #1	Rab6 #2	Rab11 #1	Rab11 #2		Control	Rab6 #1	Rab6 #2	Rab11 #1	Rab11 #2		Control	Rab6 #1	Rab6 #2	Rab11 #1	Rab11 #2
14	0	3	0	9		16	1	5	2	12		0	100	50	100	8.33333
8	7	3	0	7		10	9	5	0	7		0	22.2222	33.3333		0
6	0	0	0	3		8	2	0	0	7		0	100	0		0
	1	1	0	4			2	2	2	9			0	50	100	0
9	0	0	1	5		10	0	0	1	10		0			0	0
12	0	0	0	2		13	0	1	0	6		0		0		16.6667
10	0	0	0	6		11	0	2	3	7		0		100	66.6667	0
11	2	8	0	2		12	3	13	0	6		0	33.3333	30.7692		0
5	0	0	0	5		7	0	0	1	10		14.2857			100	0
10	0	3	0	3		12	1	8	1	9		0	100	37.5	100	11.1111
10	0	5	0	5		13	1	5	2	7		7.69231	100	0	100	0
10	0	0	0	3		11	1	2	0	9		0	100	50		0
12	0	0	0	3		13	2	0	1	5		0	100		100	0
14	0	0	0	3		15	4	2	2	5		0	100	100	100	0
10	0	0	0	3		11	0	0	0	4		0				0
8	1	0	0	1		8	2	0	0	2		0	0			0
18	0	1	7	8		19	2	1	12	12		0	100	0	0	0
14	0	1	0	5		15	0	4	0	9		0		25		22.2222
12	0	1	0	6		13	0	4	0	8		7.69231		75		0
10	0	3	0	4		13	0	3	0	6		23.0769		0		0
13	0	5	0	5		16	0	9	0	7		0		33.3333		0
9	0	7	0	5		10	1	9	0	7		0	100	22.2222		0
16	0	3	0	8		17	1	4	0	10		0	0	25		10
11	1	10	0	5		12	4	12	0	6		0	50	0		0
9	0	1	0	4		10	4	1	1	5		0	75	0	100	0
10	0	13	0	3		11	0	15	0	8		0		6.66667		12.5
10	0	0	0	1		12	2	0	0	3		0	0			0
12	0	2	0	0		14	1	6	0	2		0	100	50		0
10	0	0	0	1		11	0	5	0	5		0		100		0
13		1	0	0		14		1	0	6		0		0		50
				6						7						0

## Sheet: Fig. 8 G-M
Fig. 8G, No. Rab6 compartments with DCGs						Fig. 8H, No. Rab11 compartments with DCGs						Fig. 8I, Percent Rab6-compartments without regular DCGs						Fig. 8J, Percent of Rab11-compartments without regular DCGs						Fig. 8K, No. Rab11 compartments						Fig. 8L, No. Rab6 compartments						Fig 8M, Percent Rab6-compartments containing ILVs
Control	Rab6 #2	Rab6 #1	Rab11 #2	Rab11 #1		Control	Rab6 #2	Rab6 #1	Rab11 #2	Rab11 #1		Control	Rab6 #2	Rab6 #1	Rab11 #2	Rab11 #1		Control	Rab6 #2	Rab6 #1	Rab11 #2	Rab11 #1		Control	Rab6 #2	Rab6 #1	Rab11 #2	Rab11 #1		Control	Rab6 #2	Rab6 #1	Rab11 #2	Rab11 #1		Control	Rab11 #1	Rab11 #2
7	0	0	10	2		16	5	14	6	1		50	100	100	78.5714	85.7143		23.5294	83.3333	28.5714	83.3333	100		17	6	14	6	1		8	1	4	14	7		66.6667	14.2857	35.7143
5	0	0	5	1		11	0	0	3	1		50		100	100	100		25			66.6667	0		12	0	0	3	1		6	0	3	14	6		50	16.6667	35.7143
5		0	10	0		12	0	1	2	1		75		100	82.3529	100		15.3846		0	66.6667	0		13	0	1	3	1		8		2	17	6		77.7778	0	41.1765
6		0	7	3		17	3	2	7	3		14.2857		100	81.25	100		11.7647	66.6667	50	57.1429	100		17	3	2	7	4		7		1	16	4		54.5455	25	18.75
6	1	4	4	5		10	6	2	5	5		28.5714	50	85.7143	91.6667	100		33.3333	83.3333	50	100	100		12	6	2	5	5		7	2	7	12	9		87.5	22.2222	0
6	0	0	6	3		11	7	2	6	7		50		100	83.3333	100		50	14.2857	100	83.3333	42.8571		12	7	2	6	7		8	0	5	12	6		85.7143	16.6667	16.6667
7	0	4	6	5		10	2	7	5	3		25		100	92.3077	81.8182		30	75	42.8571	60	100		10	4	7	5	3		8	0	8	13	11		60	18.1818	15.3846
8	0	0	9	2		12	12	4	3	1		33.3333			66.6667	100		25	28.5714	100	100	100		12	14	4	3	1		9	0	0	12	5		71.4286	0	41.6667
7	0	8	9	5		10	10	9	3	3		37.5		72.7273	90.9091	81.8182		30	10	44.4444	100	100		10	10	9	3	3		8	0	11	11	11		62.5	0	54.5455
8	0	0	9	3		13	1	0	0	1		44.4444		100	85.7143	88.8889		7.69231	100			100		13	1	0	0	1		9	0	2	14	9		77.7778	33.3333	28.5714
6	0	0	7	3		11	1	0	0	1		57.1429		100	80	100		9.09091	100			0		11	1	0	0	1		7	0	3	10	7		71.4286	0	40
8	0	0	11	1		14	0	0	0	2		50		100	75	90		7.14286				50		14	0	0	0	2		8	0	4	16	10		75	0	25
8	0	2	9	1		12	1	5	4	0		63.6364		85.7143	66.6667	100		53.8462	0	60	100			13	1	5	4	0		11	0	7	15	4		70	50	26.6667
7	0	5	9	2		13	0	11	1	2		25		100	70	100		28.5714		45.4545	100	50		14	0	11	1	2		8	0	8	10	5		75	0	50
6	0	1	15	4		11	4	7	0	0		71.4286		80	68.75	75		38.4615	50	0				13	4	7	0	0		7	0	5	16	8		70	0	37.5
8	0	2	7	1		8	0	3	4	3		60		33.3333	71.4286	66.6667		11.1111		33.3333	75	100		9	0	3	4	3		10	0	3	7	3		66.6667	0	42.8571
6	0	0	11	3		8	0	3	2	0		57.1429		100	84.2105	80		0		0	100			8	0	3	2	0		7	0	2	19	5		70	0	15.7895
6	0	2	10	5		10	0	3	2	0		62.5		50	46.1538	62.5		20		100	100			10	0	3	2	0		8	0	2	13	8		70	62.5	23.0769
7	0	0	12	0		9	0		5	0		55.5556		100	85	100		27.2727	100		100			11	1		5	0		9	0	1	20	2		66.6667	50	25
9	0	0	8	2		16	0		3	1		20		100	71.4286	100		26.3158			66.6667	100		19	0		3	1		10	0	2	14	5		60	20	21.4286
8	0	0	4	2		14	8	2	6	0		50		100	100	100		12.5	75	50	50			16	8	2	6	0		10	0	1	8	5		75	0	37.5
5	0	1	4	4		14	5	15	1	0		50		0	87.5	87.5		26.6667	20	20	100			15	5	15	2	0		6	0	1	8	8		75	25	12.5
9	8	0	10	3		8	9	10	6	1		70	45.4545		76.9231	85.7143		22.2222	11.1111	40	83.3333	100		9	9	10	6	1		10	11	0	13	7		62.5	28.5714	30.7692
6	0	0	9	0		8		10	0	0		50			93.3333	100		20		40				10		10	0	0		8	0	0	15	5		66.6667	20	20
7	0	5	7	0		11		10	1	5		37.5		71.4286	100	100		30.7692		50	100	80		13		10	1	5		8	0	7	11	9		61.5385	11.1111	36.3636
8	0	3	4	0		12		5		5		22.2222		50	87.5	100		58.3333		100		80		12		5		5		9	0	4	8	5		70	40	25
9	0	0	13	0		11		15		7		60		100	57.1429	100		27.2727		53.3333		57.1429		11		15		7		10	0	1	14	9		60	11.1111	42.8571
7	0	3	9	5		11		0		1		50		80	66.6667	76.4706		0				100		11		0		1		8	0	5	12	17		64.2857	23.5294	25
	0	0	11	3		9		1		0					50	100		20		100				10		1		0			0	0	14	8		77.7778	0	35.7143
	0	0	8	3		11		1		0				100	63.6364	85.7143		0		100				11		1		0			0	2	11	7		60	0	27.2727
	0			8		11		1		2						75		8.33333		100		0		12		1		2			0			12		75	16.6667
	0			1		9		10		2						100		40		30		66.6667		10		10		3			0			5			40
	0			10		11		7		1						66.6667		33.3333		71.4286		100		12		7		1			0			15			6.66667
	0			1		11		9								100		33.3333		77.7778				12		9					0			5			20
				3		9										90		44.4444						9										10			30
				1		10										100		20						10										7			14.2857

## Sheet: Fig. S1A, F, G
Fig S1A, No. DCG compartments/cell in Rab backgrounds				Fig S1F, No. compartments labelled by fluorescent Rabs					Fig S1G, No. Rab labelled compartments containing DCGs
CFP-Rab6	YFP-Rab11	YFP-Rab19		Rab6 19C	Rab6 29C	Rab11 19C	Rab11 29C		Rab6 19C	Rab6 29C	Rab11 19C	Rab11 29C
13	9	12		8	11	14	17		6	9	12	17
10	10	10		8	10	12	15		7	9	11	15
12	12	10		8	7	15	12		7	6	14	10
10	13	9		9	9	11	13		8	8	10	11
13	10	13		9	9	11	12		8	8	11	10
12	24	10		11	9	11	17		9	8	11	14
10	10	11		8	9	21	18		7	8	20	18
11	13	10		8	8	15	18		7	6	14	17
10	11	13		8	6	16	15		6	5	15	14
9	13	10		9	8	10	12		7	6	9	11
12	10	12		10	7	15	17		9	6	14	16
12	8	10		9	11	14	18		8	9	14	18
10	8	11		9	7	12	20		8	7	12	19
18	7	9		10	8	11	9		8	7	10	9
12	8	9		9	8	12	7		8	8	11	7
11	11	15		9	9	13	10		7	7	12	8
11	13	13		10	10	12	14		8	8	11	13
11	11	15		9	9	13	14		7	8	13	13
9	8	9		9	9	13	13		8	8	13	12
10	11	10		8	7	12	15		7	5	12	11
12	14	10		9	8	14	13		7	6	14	12
12	12	12			10	12	13			9	12	12
10	10	13			8	13	14			7	13	12
10	9	11			10	11	11			9	11	10
9	13	10			8	13	15			6	13	14
10	14	9			12		12			9		10
11	9	9			13		10			11		9
10	13	11			10		12			8		10
9	8	11			10		10			8		10
11	9	9			14		10			12		10
12	8						9					9
8	14						10					9
12	13						12					12
12	12						11					10
							11					10
							10					10
							10					10

## Sheet: Fig. S6A-D
Fig. S6A, Percent of acidic compartments with GFP							Fig. S6B, Percentage of Rab11 compartments with DCGs							Fig. S6C, Percentage of Rab6 compartments with DCGs							Fig. S6D, Percent of coreless non-acidic compartments marked by Rab6
Control	AP1γ	AP1μ	Ap1σ	Arf1 #1	Arf1 #2		Control	AP1γ	AP1μ	Ap1σ	Arf1 #2	Arf1 #1		Control	AP-1γ	AP-1μ	AP-1σ	Arf1 #1	Arf1 #2		Control	Arf1 #1	Arf1 #2
40	100	50	100	100	75		88.8889	25	80	85.7143		100		81.8182	0	14.2857	66.6667	0	0		100	6.66667	0
50	100	25	50	60	66.6667		80	25	83.3333	83.3333	100	100		90	6.25	33.3333	11.1111	100	75		100	0	0
57.1429	0	75	0	100	100		84.6154	36.3636	100	100	100			85.7143		25	75	66.6667	20			100	16.6667
55.5556	100	100	66.6667	0	66.6667		73.3333	33.3333	100	0		100		88.8889	0	50	83.3333	0	0		100	7.14286	50
0	100	100	100	100			92.3077	50	100	100	80	100		88.8889	0	66.6667	50	0	50		100	33.3333	33.3333
	0	75	60	100	100		92.3077	75	75	100	80			88.8889	0	80	80	75	0		100	66.6667	4.7619
25	0	100	50	85.7143	80		85.7143	12.5	100	88.8889	83.3333			88.8889		66.6667	50		0		100	0	35.7143
40	0	100	71.4286	100	100		90.9091	0	85.7143	84.6154	100			75	0	33.3333	66.6667		66.6667		100	0	40
60	0	50	75	40	100		93.3333		100	87.5	100	0		83.3333	0	87.5	0		40		100	0	18.1818
25	100	0	50	33.3333	80		100	80	100	100	100			75	0	100	50	0	0		100	7.14286	28.5714
28.5714	100	100	50	100	0		100	0	100	66.6667				85.7143	7.69231	71.4286	60		60		100	0	75
14.2857	100	50	100	83.3333	100		100	0	100	85.7143	100			81.8182	54.5455	75	50		25		100	0	9.09091
66.6667	100	66.6667	100	80	80		90	16.6667	100	28.5714	50			100	12.5	80	60	33.3333	25		100	22.2222	66.6667
0	100	66.6667	100	100	71.4286		100	0	100	100	50	0		87.5	50	0	25	25	33.3333		100	27.2727	60
0	100	33.3333	100	100	100		91.6667	42.8571	100	100				100	0	0	50	0	60		100	6.66667	42.8571
16.6667	100		100	25	100		83.3333	25		25	0			77.7778		75	50	0	40		100	12.5	75
33.3333	100	100	80	100	40		90	0	100	60	33.3333			80	0	66.6667	44.4444		0		100	0	66.6667
25	100	100	100	100	100		83.3333	0	100	45.4545	100			88.8889	0	25	50		0		100	0	100
71.4286	100	81.8182	75	100	85.7143		100	25	66.6667	33.3333	100			88.8889	3.57143	0	75		0		100	0	85.7143
28.5714	100	66.6667	100	100	100		100	0	100	88.8889	100			71.4286	0	0	50	50	75		100	20	83.3333
44.4444	0	100	100	100	87.5		100	50		25	87.5			75	9.09091	0	66.6667	40	0		100	75	92.3077
40	0	100	100	100	71.4286		100	53.8462	100	100	66.6667			90	10	20	87.5		33.3333		100	0	66.6667
57.1429		100	60	100	50		90.9091	88.8889	100	83.3333	0			87.5	0	100	80		66.6667		100		83.3333
	100	75	80	100	100		92.3077	50	100	33.3333	100	50		90	0	100	40		0		100	0	66.6667
50	100	100	66.6667	85.7143	100		90		100	100	66.6667	100		75	4	66.6667	50		66.6667			0	80
28.5714	100	100	0	100	0		91.6667	0	90.9091	80	100			75	0	0	66.6667		0			0	16.6667
0	100	100	100	33.3333	100		91.6667	37.5	100	66.6667	83.3333			84.6154	0	66.6667	0	0	100		100	7.14286	33.3333
50	0	100	100	25	100		100		100	66.6667				80	14.2857	80	75		55.5556			0	25
57.1429		100	50	0	100		100	0	50	94.1176	100			80	6.66667	0	71.4286		100		100	0	0
40		100	100	100	100		90		100	83.3333	100			85.7143	0	66.6667	66.6667		25		100	0	66.6667
		91.6667		100			100		100		100				0						100	0	0
		0					90.9091		66.6667		33.3333				0						100	0	60
		100					90.9091		100		50										100	0
							100				100							0			100	2.94118
							100				37.5											0
																		0				14.2857
																						0
																		0				5.88235
																						0

## Sheet: Fig. S7D
Fig. S7D, Percent of acidic compartments with GFP
Control	Rab6 #1	Rab6 #2	Rab11 #1	Rab11 #2
50	100	80	50	88.8889
33.3333	87.5	60	100	60
12.5	63.6364		75	100
	88.8889	100	50	100
33.3333	90.9091		50	40
80	57.1429	100	100	75
7.69231	88.8889	0	7.69231	100
42.8571	85.7143	80	85.7143	83.3333
42.8571	85.7143	75	75	77.7778
66.6667	100	60	56.25	50
0	100	0	72.7273	91.6667
28.5714	100	75	62.5	66.6667
0	100	83.3333	66.6667	80
66.6667	100	100	55.5556	100
57.1429	100		50	100
33.3333	70	100	33.3333	100
50	75		33.3333	62.5
83.3333	83.3333	0	100	57.1429
50	78.5714	100	100	90
66.6667	90	80	54.5455	87.5
20	70	40	100	100
100	85.7143	100	80	100
66.6667	77.7778	86.6667	50	70
0	83.3333	75	100	85.7143
28.5714	60	66.6667	57.1429	69.2308
57.1429	83.3333	75	73.3333	85.7143
60	100	100	57.1429	100
40	85.7143	66.6667	46.1538	50
40	90.9091	100	83.3333	61.5385
62.5		66.6667	30.7692	100
				73.3333

[truncated: 2 more sheets: Fig. S8H-M, Fig. S9H, I]
